# Supplementary material for: Pyrrolidine dithiocarbamate ameliorates endothelial dysfunction in thoracic aorta of diabetic rats by preserving vascular DDAH activity
Source: PLoS One. 2017 Jul 17;12(7):e0179908. doi: 10.1371/journal.pone.0179908 (PMC5513417; doi:10.1371/journal.pone.0179908)
Supplement: S1 Data — (XLS) [file pone.0179908.s001.xls]

## Sheet: Sheet1
Minimal Data
S1A Fig	Endothelium-dependent relaxation of aortas
	Control		DM		DM+PDTC		PDTC
ACh(-Log C)	Mean	S.E.M.	Mean	S.E.M.	Mean	S.E.M.	Mean	S.E.M.
7.5	16	3	3	2	12	2	24	1
7	53	4	14	3	38	2.1	51	5
6.5	84	5	32	2	66	2.1	86	4
6	93	1	43	4	78	2	96	3
5.5	94	2	51	2	85	2	97	2
S1C Fig	Endothelium-independent relaxation of aortas
	Control		DM		DM+PDTC		PDTC
SNP(-Log C)	Mean	S.E.M.	Mean	S.E.M.	Mean	S.E.M.	Mean	S.E.M.
9	0	0	0	0	0	0	0	0
8.5	11.7984	1.72983	13.1453	2.9516	11.4894	1.23924	8.79616	1.19683
8	32.4177	3.8509	37.2569	4.06994	33.8861	2.8733	28.2658	1.99436
7.5	58.9635	4.189	61.9425	3.92754	62.4906	3.42047	48.6327	4.21431
7	86.9669	3.17875	85.571	3.5632	88.3647	2.42405	78.0387	4.82993
6.5	98.2952	1.95435	95.5155	2.11354	96.7813	1.26443	92.7634	3.36896
6	101.85	0.864362	99.2409	1.31265	100.515	1.13688	100.667	0.666667
5.5	101.85	0.864362	99.2409	1.31265	100.515	1.13688	100.667	0.666667
S2A Fig	Vascular DDAH activity
	Mean	S.E.M.
Control	0.0979851	0.0101865
DM	0.0516694	0.00468969
DM+PDTC	0.0805256	0.00656954
PDTC	0.101469	0.00958234
S2B Fig	Serum ADMA concentration
	Mean	S.E.M.
Control	1.04	0.09
DM	2.35	0.18
DM+PDTC	1.34	0.16
PDTC	1.05	0.08
S2C Fig	Aortic nitrite/nitrate contents
	Mean	S.E.M.
Control	2.54956	0.238773
DM	1.71897	0.10707
DM+PDTC	2.57571	0.144349
PDTC	2.4658	0.0912229
S3B Fig	Qualification of protein expression
	Control		DM		DM+PDTC		PDTC
	Mean	S.E.M.	Mean	S.E.M.	Mean	S.E.M.	Mean	S.E.M.
DDAH1	0.205698	0.0141402	0.0546762	0.00560124	0.229317	0.0247668	0.228323	0.0131267
DDAH2	0.381261	0.00977033	0.102704	0.00558078	0.407239	0.0303206	0.348536	0.0336913
eNOS	0.31235	0.0169438	0.0401206	0.0055979	0.254158	0.00514056	0.252059	0.0228204
S3C Fig	P-IkB/T-IkB protein expression
	Mean	S.E.M.
Control	0.105628	0.00586276
DM	0.478424	0.0106203
DM+PDTC	0.446525	0.0171704
PDTC	0.0978503	0.00732412
S3D Fig	Serum TNF-a concentration
	Mean	S.E.M.
Control	103.542	2.81587
DM	126.406	3.87277
DM+PDTC	126.667	3.53707
PDTC	102.188	5.25784
S4A Fig	Aortic MDA content
	Mean	S.E.M.
Control	5.31057	0.224844
DM	7.48313	0.469051
DM+PDTC	5.61424	0.332292
PDTC	5.35153	0.22549
S4B Fig	Aortic SOD activity
	Mean	S.E.M.
Control	35.7239	3.43218
DM	19.9185	1.95138
DM+PDTC	36.7783	3.54429
PDTC	33.6376	1.5616
S5 Fig	Vascular DDAH activity after gene transfection
	Untranfection		DDAH2-transfection		b-gal transfection
	Mean	S.E.M.	Mean	S.E.M.	Mean	S.E.M.
Control	0.0948241	0.0103118	0.20628	0.0215196	0.091612	0.0108686
DM	0.056792	0.00566513	0.220226	0.0203713	0.055005	0.00801018
S6 Fig	Endothelium-dependent relaxation of aortas after gene transfection
	untransfected control		DDAH-transfected control		b-gal transfection control		untransfected diabetes		DDAH-transfected diabetes		b-gal transfection diabetes
ACh(-Log C)	Mean	S.E.M.	Mean	S.E.M.	Mean	S.E.M.	Mean	S.E.M.	Mean	S.E.M.	Mean	S.E.M.
7.5	14	2	20	3	15	4	5	2	13	1	2	1
7	44	2	57	5	40	5	16	2	41	2	16	3
6.5	72	3	85	4	69	6	29	4	67	3	31	2
6	91	2	93	3	89	5	48	4	84	2	43	4
5.5	95	2	95	3	92	4	55	1	85	2	54	1
-6
-5.5
